# Supplementary material for: The Evaluation of Bacterial Abundance and Functional Potentials in the Three Major Watersheds, Located in the Hot Spring Zone of the Tatun Volcano Group Basin, Taiwan
Source: Microorganisms. 2022 Feb 23;10(3):500. doi: 10.3390/microorganisms10030500 (PMC8949176; doi:10.3390/microorganisms10030500)
Supplement: Supplementary file 1 [file microorganisms-10-00500-s001.zip]

Archive with 1 entries (1 files):
- microorganisms-1552057-supplementary.pdf
